# Supplementary material for: Applying a Deep-Learning-Based Keypoint Detection in Analyzing Surface Nanostructures
Source: Molecules. 2023 Jul 13;28(14):5387. doi: 10.3390/molecules28145387 (PMC10384857; doi:10.3390/molecules28145387)
Supplement: Supplementary file 1 [file molecules-28-05387-s001.zip]

Archive with 1 entries (1 files):
- molecules-2480723-supplementary.pdf
